# Supplementary material for: Trait dimensionality and population choice alter estimates of phenotypic dissimilarity
Source: Ecol Evol. 2017 Mar 8;7(7):2273–85. doi: 10.1002/ece3.2780 (PMC5383497; doi:10.1002/ece3.2780)
Supplement: Supplementary file 3 [file ECE3-7-2273-s003.csv]

site	site.num	sp	ind	flowers	buds	seed.pods	avg.cor.widest	avg.cor.len	avg.herk	ht	leaf.num	stem.wid	internode	SLA	avg.perim	avg.circ	avg.AR	pop
6.Wawona	6	gutt	1	1	3	3	8.4	6.4	1.8	175	10	2	1	27.31881579	64.179	0.634	1.2445	gutt_6
6.Wawona	6	gutt	2	1	5	8	9.2	7.9	1.7	370	14	3.1	1	29.62130435	49.147	0.536	1.1205	gutt_6
6.Wawona	6	gutt	3	1	4	1	9.3	6.2	1.6	225	14	1.9	1	23.8346875	29.832	0.539	1.1295	gutt_6
6.Wawona	6	gutt	4	1	5	7	12.7	7.7	2.6	252	12	3.8	1	31.64461538	69.831	0.583	1.0705	gutt_6
6.Wawona	6	gutt	5	2	13	6	12.8	6.5	4	480.8	26	6	1	34.56125	110.149	0.515	1.111	gutt_6
6.Wawona	6	gutt	7	1	4	1	9.9	9.3	1.3	359	14	3.7	1	28.98635294	59.167	0.443	1.0915	gutt_6
6.Wawona	6	gutt	8	2	9	8	10.8	9.2	0.35	475	12	3.9	1	19.30395833	48.21	0.458	1.516	gutt_6
6.Wawona	6	gutt	9	2	5	0	11.4	8.3	0	433	14	2.8	1	22.71971429	41.558	0.58	1.087	gutt_6
6.Wawona	6	gutt	10	6	13	20	11.9	6.8	0.466666667	622	16	6.2	1	23.24901734	76.27	0.436	1.0445	gutt_6
6.Wawona	6	gutt	11	1	5	3	11.1	7.8	1.2	422	12	3.9	1	23.31431694	70.557	0.54	1.3585	gutt_6
6.Wawona	6	gutt	12	7	30	30	14.8	7.3	1.766666667	730	14	5.65	1	18.4596	72.36	0.442	1.181	gutt_6
6.Wawona	6	gutt	13	1	3	2	7	4.3	5.3	627	14	8.3	1	20.02512973	205.175	0.559	1.446	gutt_6
6.Wawona	6	gutt	15	6	13	20	13.6	5.6	0.6	516	10	5.4	1	19.71782143	83.219	0.504	1.0965	gutt_6
6.Wawona	6	gutt	16	1	6	3	15.4	6.6	2	710	18	4	1	22.09216667	38.5	0.568	1.184	gutt_6
6.Wawona	6	gutt	17	2	30	2	13.9	9.7	1.5	611	14	10.1	1	22.58240741	104.081	0.353	1.1735	gutt_6
6.Wawona	6	gutt	18	1	9	0	13.5	7.7	1.6	449	14	7.3	1	20.70396476	85.079	0.405	1.219	gutt_6
6.Wawona	6	gutt	19	1	22	10	12.5	5.8	1.2	445	10	6.1	1	7.115405229	120.715	0.468	1.101	gutt_6
7.TaftPt	7	lept	1	3	2	4	2	2.9	0	63	8	0.5	1	15.06026316	22.004	0.353	4.37075	lept_7
7.TaftPt	7	lept	2	3	3	4	1.6	2.3	0	59	8	0.6	1	16.96535714	21.651	0.316	5.063	lept_7
7.TaftPt	7	lept	3	1	4	2	1.7	2.6	0	63	8	0.5	1	49.73833333	20.426	0.434	3.58775	lept_7
7.TaftPt	7	lept	4	2	1	2	1.6	2	0	43	10	0.4	1	25.48266667	18.309	0.362	3.8215	lept_7
7.TaftPt	7	lept	5	2	1	2	1.2	2.6	0	42	8	0.3	1	15.98714286	17.83	0.327	4.61925	lept_7
7.TaftPt	7	lept	6	3	2	3	1.8	3.2	0	56	10	0.4	1	21.96642857	20.039	0.245	5.1685	lept_7
7.TaftPt	7	lept	7	1	0	1	1.3	2.8	0	15	6	0.2	1	19.56125	12.224	0.326	4.42225	lept_7
7.TaftPt	7	lept	8	2	0	1	1.4	3.2	0	22	8	0.3	1	20.24888889	18.30166667	0.370333333	3.111333333	lept_7
7.TaftPt	7	lept	9	1	0	1	1.2	2.6	0	30	6	0.4	1	18.00222222	18.369	0.3	5.00625	lept_7
14.WWHL	14	lewisii	1	1	0	1	6.3	11.2	-0.1	263	20	1.5	1	28.715	41.345	0.336	3.973	lewisii_14
14.WWHL	14	lewisii	2	1	0	2	9.7	10.2	0	330	18	2.3	1	28.12893333	65.672	0.307	4.0075	lewisii_14
14.WWHL	14	lewisii	3	1	0	1	9.1	9.6	0	271	23	1.5	1	36.87446809	51.572	0.41	3.761	lewisii_14
14.WWHL	14	lewisii	4	5	1	1	9.8	6.8	0	340	14	1.8	1	32.06989899	72.351	0.385	3.514	lewisii_14
14.WWHL	14	lewisii	6	1	0	8	7	6	0	305	14	2.3	1	26.26396226	52.435	0.32	3.515	lewisii_14
14.WWHL	14	lewisii	7	1	0	2	9.1	17.8	0	446	20	1.8	1	38.64923077	48.608	0.4	3.1335	lewisii_14
14.WWHL	14	lewisii	8	1	0	0	8.7	10.8	0	320	18	1.6	1	35.8165625	43.847	0.373	3.9805	lewisii_14
14.WWHL	14	lewisii	9	1	0	2	9	8.3	0	476	20	3.3	1	31.46358779	84.926	0.359	3.403	lewisii_14
14.WWHL	14	lewisii	10	1	0	4	10.2	10.1	0	561	22	3.1	1	26.91338028	79.352	0.383	3.8655	lewisii_14
14.WWHL	14	lewisii	12	1	0	3	8	8.2	0	474	16	1.7	1	36.674	77.235	0.349	4.174	lewisii_14
14.WWHL	14	lewisii	13	1	2	5	10.4	11.3	0	713	22	3.9	1	32.76077922	62.239	0.409	3.675	lewisii_14
14.WWHL	14	lewisii	14	1	2	7	8.6	9.3	0	720	22	4.1	1	31.81328358	57.058	0.409	3.6865	lewisii_14
7.TaftPt	7	meph	1	2	4	3	4	5.9	0	62	8	0.7	1	26.99541667	27.001	0.282	4.43125	meph_7
7.TaftPt	7	meph	2	3	6	0	3.3	6.1	0	28	6	0.3	1	23.76466667	20.37	0.532	2.23175	meph_7
7.TaftPt	7	meph	3	2	6	3	3.1	6.3	0	61	10	0.9	1	29.36346154	24.596	0.404	3.571	meph_7
7.TaftPt	7	meph	4	2	0	2	3.5	6.2	0	45	6	0.4	1	28.21692308	23.836	0.403	3.406	meph_7
7.TaftPt	7	meph	5	2	3	1	3.6	5.3	0	38	8	0.8	1	21.85545455	21.099	0.502	2.7855	meph_7
7.TaftPt	7	meph	6	1	1	1	2.9	5.6	0	37	8	0.7	1	30.27821429	23.904	0.448	3.732	meph_7
7.TaftPt	7	meph	7	1	1	3	3.4	5.2	0	38	8	0.4	1	29.47166667	18.23	0.329	5.24525	meph_7
7.TaftPt	7	meph	8	1	0	0	3.7	5.5	0	43	8	0.5	1	33.0596	21.658	0.457	2.781	meph_7
7.TaftPt	7	meph	9	2	0	1	3.4	5.7	0	29	6	0.4	1	30.105	16.943	0.313	4.512666667	meph_7
4.CraneFl	4	mosch	1	1	1	0	3	9.7	1.4	57	14	1	1	47.29115385	34.932	0.633	1.6655	mosch_4
4.CraneFl	4	mosch	2	1	1	0	3.2	9.6	1.3	76	14	0.9	1	55.12	32.072	0.64	1.639	mosch_4
4.CraneFl	4	mosch	3	1	0	5	3	11.4	1.3	98	10	1	1	45.30566667	38.394	0.584	1.9505	mosch_4
4.CraneFl	4	mosch	4	1	0	5	2.7	10.5	2	79	14	2.4	1	49.946	40.27	0.581	1.7385	mosch_4
4.CraneFl	4	mosch	5	1	1	5	3	12	1.5	117	13	1.2	1	85.02923077	33.658	0.6	1.691	mosch_4
4.CraneFl	4	mosch	6	1	1	2	3.1	11.6	1.6	122	12	1.2	1	70.77745098	43.925	0.547	1.597	mosch_4
4.CraneFl	4	mosch	8	1	2	2	3.9	10.7	1.4	240	22	2.2	1	71.6448	44.947	0.554	1.8155	mosch_4
4.CraneFl	4	mosch	9	1	1	0	4	11.1	1.5	133	14	1	1	68.11384615	30.189	0.607	1.398	mosch_4
4.CraneFl	4	mosch	10	1	2	0	3.6	10	1.6	124	14	1	1	69.30409091	42.401	0.53	1.89	mosch_4
6.Wawona	6	mosch	1	1	1	2	5.3	12.9	1.3	152	18	1.2	1	33.73188406	51.307	0.554	2.025	mosch_6
6.Wawona	6	mosch	2	1	0	1	5	9.4	0.6	158	40	2.5	1	14.4482973	92.89	0.389	1.779	mosch_6
6.Wawona	6	mosch	3	1	1	0	5	9.3	1.7	118	18	1.6	1	35.16869048	68.967	0.39	2.325	mosch_6
6.Wawona	6	mosch	4	1	3	6	5.3	9.8	1	327	40	1.6	1	43.51541667	54.339	0.448	2.4055	mosch_6
6.Wawona	6	mosch	6	1	9	10	4.9	0.8	0.2	314	16	1.1	1	13.66723529	77.242	0.488	1.8995	mosch_6
6.Wawona	6	mosch	7	2	8	5	6.9	12.2	1.55	297	16	2.9	1	35.0825	79.05	0.426	1.9565	mosch_6
6.Wawona	6	mosch	8	1	1	1	4.5	12.3	1.8	359	14	1.7	1	42.0187619	77.165	0.466	1.763	mosch_6
6.Wawona	6	mosch	9	1	3	1	6.7	11.2	1.1	258	12	1.9	1	41.95111111	77.816	0.432	1.7155	mosch_6
6.Wawona	6	mosch	10	1	1	0	5	13	0	150	16	1.5	1	50.25066667	76.267	0.493	1.774	mosch_6
1.McGurk	1	prim	2	2	0	0	5	7.2	0	14.9	10	0.8	1	25.26208333	34.156	0.653	1.85	prim_1
1.McGurk	1	prim	3	1	1	0	5.4	6.7	0	12	10	0	0	34.33690909	45.041	0.583	1.8825	prim_1
1.McGurk	1	prim	5	1	0	0	4.3	7.7	0.6	30	8	0.6	1	45.925625	40.26	0.574	2.1295	prim_1
1.McGurk	1	prim	6	1	0	0	4.2	7.8	0	24	10	0	0	26.1762	41.044	0.488	2.373	prim_1
1.McGurk	1	prim	7	1	0	0	3.8	6.4	-0.6	25	10	0	0	44.55290323	39.168	0.565	2.213	prim_1
1.McGurk	1	prim	8	1	0	0	4.4	7.5	-2.9	28	8	0	0	30.80967742	36.175	0.458	2.949	prim_1
1.McGurk	1	prim	9	1	0	0	3.9	6.9	0	11.3	8	0	0	26.91333333	44.066	0.474	1.819	prim_1
1.McGurk	1	prim	10	1	1	0	3.4	7	0.6	27	10	1.3	1	35.57377049	46.375	0.637	1.669	prim_1
1.McGurk	1	prim	11	1	1	0	4.4	5.8	1	34	10	0	0	31.08761905	57.03	0.508	1.457	prim_1
1.McGurk	1	prim	12	2	0	0	3.3	6	0.5	21	10	0	0	33.24512195	42.508	0.475	1.754	prim_1
1.McGurk	1	prim	13	1	0	0	3.4	7.4	0	21	8	0	0	35.84416667	37.213	0.587	2.088	prim_1
1.McGurk	1	prim	14	1	1	0	3.2	5.1	0.3	35	10	0.7	1	34.34396552	49.469	0.532	1.9075	prim_1
1.McGurk	1	prim	15	1	0	0	3.2	6.4	0.2	14	10	0	0	15.97375	32.539	0.67	1.496	prim_1
1.McGurk	1	prim	16	1	0	0	3.2	6.3	0	20	12	0	0	10.23948718	29.125	0.55	2.03125	prim_1
1.McGurk	1	prim	17	1	0	0	3.2	5.4	0	18	10	0	0	18.18891892	27.751	0.544	2.021	prim_1
1.McGurk	1	prim	18	1	0	0	3.1	6.2	1.1	6	12	0	0	15.50661765	23.884	0.537	1.4	prim_1
1.McGurk	1	prim	20	1	0	0	3.2	5.4	0	16	10	0	0	17.66565217	28.165	0.603	2.189666667	prim_1
10.MayLk	10	prim	1	1	0	0	4.4	5.3	0	25	10	0.5	1	26.55939394	31.718	0.545	2.576	prim_10
10.MayLk	10	prim	2	1	0	0	4.5	6.4	0.4	32	8	0.6	1	30.25962963	30.838	0.54	2.505	prim_10
10.MayLk	10	prim	3	1	0	0	4.2	5.3	0	17	8	0.5	1	25.1552	26.759	0.547	2.131	prim_10
10.MayLk	10	prim	4	1	0	0	5.3	6.4	0	21	8	0.7	1	21.44774194	29.084	0.475	2.5555	prim_10
10.MayLk	10	prim	5	1	0	1	4.3	6.7	0.6	22	14	0	0	29.04194444	34.101	0.565	2.04	prim_10
10.MayLk	10	prim	6	1	0	0	5.5	7.1	0	18	10	0	0	25.54413793	32.977	0.43	2.452	prim_10
10.MayLk	10	prim	7	1	0	0	4.9	5.7	0.6	20	10	0	0	31.13171429	35.084	0.555	2.25	prim_10
10.MayLk	10	prim	8	1	0	0	4	6	0.5	30	10	0.6	1	30.51625	23.81	0.541	2.334	prim_10
10.MayLk	10	prim	9	1	0	0	4.6	6.1	0	28	14	0.8	1	24.76421053	35.616	0.463	2.8515	prim_10
10.MayLk	10	prim	10	1	0	2	4.5	5.6	0.4	39	14	0.6	1	18.52888889	45.154	0.409	3.7135	prim_10
10.MayLk	10	prim	11	1	0	0	4.5	6.9	0	14	12	0	0	24.70115385	26.296	0.572	2.588	prim_10
10.MayLk	10	prim	12	1	0	0	4.5	8.3	0	12	10	0	0	28.48555556	22.112	0.641	2.1935	prim_10
10.MayLk	10	prim	13	1	0	0	4.3	7	0.6	15	8	0	0	31.16235294	26.503	0.47	2.84	prim_10
10.MayLk	10	prim	14	1	0	0	4.5	5.6	0	13	8	0	0	23.19826087	22.537	0.66	1.685	prim_10
10.MayLk	10	prim	16	1	0	0	4.4	7.6	0.4	12	8	0	0	23.06285714	25.782	0.608	2.054	prim_10
10.MayLk	10	prim	17	1	0	0	4	6.9	0	15	8	0	0	25.14210526	23.663	0.538	2.315	prim_10
10.MayLk	10	prim	19	1	0	0	4.4	6.8	0	14	8	0	0	22.1515	20.992	0.636	1.8885	prim_10
11.TenayaLk	11	prim	16	1	0	0	4.5	5	0	22	10	0.5	1	37.29354839	39.567	0.464	3.5125	prim_11
11.TenayaLk	11	prim	17	1	0	1	4.8	7	0	43	14	0.7	1	34.10238095	45.173	0.441	3.4055	prim_11
11.TenayaLk	11	prim	18	1	0	0	4.9	6	0	34	12	0.5	1	40.39846154	24.182	0.563	2.2605	prim_11
11.TenayaLk	11	prim	19	1	0	0	3.9	5.7	1.1	25	12	0.6	1	38.79433333	35.609	0.57	2.1335	prim_11
11.TenayaLk	11	prim	20	1	1	0	4.5	8.6	0	25	14	0.6	1	35.18333333	44.682	0.539	2.16	prim_11
11.TenayaLk	11	prim	21	1	0	0	4.2	8.1	0.6	24	12	0.8	1	82.90888889	29.806	0.525	2.6815	prim_11
11.TenayaLk	11	prim	22	1	0	0	3.9	7	0	40	12	0.7	1	36.46425	40.359	0.563	2.0975	prim_11
11.TenayaLk	11	prim	23	1	0	0	4.3	6.3	0	28	12	0.7	1	41.57857143	42.246	0.513	2.143	prim_11
11.TenayaLk	11	prim	24	1	0	0	4.3	6.2	0.7	24	12	0.9	1	40.31894737	29.774	0.543	2.195	prim_11
11.TenayaLk	11	prim	25	1	0	0	4.6	6.8	0	45	12	0.5	1	43.0278125	42.219	0.485	2.712	prim_11
12. TuolMdwsDitch	12	prim	1	1	1	0	2.5	3	0.4	4	10	0	0	12.68032258	20.264	0.602	1.301	prim_12
12. TuolMdwsDitch	12	prim	2	1	0	2	2.7	1.8	0.3	10	8	0	0	20.81875	17.009	0.723	1.38	prim_12
12. TuolMdwsDitch	12	prim	3	1	0	1	2	2.6	0.3	4	8	0	0	16.945	14.393	0.617	1.305	prim_12
12. TuolMdwsDitch	12	prim	4	1	0	1	2.5	2.4	0.7	3	10	0	0	22.00333333	14.575	0.719	1.1875	prim_12
12. TuolMdwsDitch	12	prim	5	1	0	0	2.2	3	0.6	7	8	0	0	19.5925	14.792	0.676	1.3205	prim_12
12. TuolMdwsDitch	12	prim	6	1	0	0	2.1	3	0.4	7	12	0	0	20.8755	19.348	0.701	1.1715	prim_12
12. TuolMdwsDitch	12	prim	7	1	0	0	1.6	2.1	0.3	5	6	0	0	35.164	16.54	0.808	1.207	prim_12
12. TuolMdwsDitch	12	prim	8	1	0	0	2.9	2.7	0.3	5	8	0	0	18.78371429	25.129	0.652	1.185	prim_12
12. TuolMdwsDitch	12	prim	9	1	0	1	2.7	3	0.2	6	14	0	0	27.97625	19.561	0.734	1.0625	prim_12
12. TuolMdwsDitch	12	prim	10	1	1	1	2.4	2	0	8	8	0	0	22.12071429	24.469	0.653	1.0315	prim_12
12. TuolMdwsDitch	12	prim	11	1	0	0	2	2.3	0	4	10	0	0	26.12307692	17.449	0.706	1.1295	prim_12
12. TuolMdwsDitch	12	prim	12	1	0	1	2.5	2.7	0	9	12	0	0	30.32111111	15.464	0.715	1.166	prim_12
12. TuolMdwsDitch	12	prim	13	1	0	1	2.8	2.9	0	9	12	0	0	18.34166667	21.047	0.618	1.21	prim_12
12. TuolMdwsDitch	12	prim	14	1	0	2	2.9	3.2	0	12	12	0	0	21.63066667	25.304	0.637	1.0545	prim_12
12. TuolMdwsDitch	12	prim	15	1	0	0	2.6	2.6	0	11	10	0	0	35.357	24.703	0.726	1.267	prim_12
12. TuolMdwsDitch	12	prim	18	1	0	0	5.1	6.6	0	11	12	0	0	20.2256	23.492	0.581	1.399	prim_12
12A.TuolMdwsPond	12.2	prim	1	1	0	0	4.1	6.1	0	13	12	0	0	17.05259259	21.321	0.629	1.4315	prim_12.2
12A.TuolMdwsPond	12.2	prim	2	1	1	0	4.8	6.5	0	22	16	0	0	23.13423077	36.515	0.568	2.116	prim_12.2
12A.TuolMdwsPond	12.2	prim	3	1	0	0	3.1	5.5	0	26	12	0	0	21.69033333	25.822	0.609	2.2355	prim_12.2
12A.TuolMdwsPond	12.2	prim	4	1	1	0	4.6	6.7	0	20	12	0	0	18.4490411	38.189	0.581	2.6165	prim_12.2
12A.TuolMdwsPond	12.2	prim	5	1	0	0	4.3	5.7	0	24	12	0	0	20.47158879	54.98	0.454	2.804	prim_12.2
12A.TuolMdwsPond	12.2	prim	6	1	0	1	3.2	5.4	0	19	14	0	0	14.80485714	32.916	0.602	2.37	prim_12.2
12A.TuolMdwsPond	12.2	prim	7	1	0	0	4.2	7.1	0	13	14	0	0	18.02689655	35.016	0.54	2.4435	prim_12.2
12A.TuolMdwsPond	12.2	prim	8	1	1	0	4.6	6.2	0	21	14	0	0	21.65862385	52.673	0.535	2.723	prim_12.2
12A.TuolMdwsPond	12.2	prim	9	1	0	0	3.9	6	0	16	12	0	0	17.465	34.491	0.663	1.837	prim_12.2
12A.TuolMdwsPond	12.2	prim	10	1	0	1	4.1	6	0	22	15	0	0	24.57185185	25.715	0.626	1.7995	prim_12.2
12A.TuolMdwsPond	12.2	prim	11	1	0	0	4.7	7.2	0	22	10	0	0	25.99708333	40.669	0.474	2.8665	prim_12.2
12A.TuolMdwsPond	12.2	prim	12	1	0	0	4.5	5.6	0	15	10	0	0	21.77575	29.549	0.623	2.0415	prim_12.2
12A.TuolMdwsPond	12.2	prim	14	1	0	0	4.3	4.6	0	3	6	0	0	14.48789474	25.162	0.543	1.217	prim_12.2
12A.TuolMdwsPond	12.2	prim	15	1	0	0	5.5	8	0	16	16	0	0	35.80461538	34.434	0.493	2.7635	prim_12.2
12A.TuolMdwsPond	12.2	prim	16	1	0	0	4.4	5.1	0	12	12	0	0	24.17104167	39.183	0.475	1.647	prim_12.2
12A.TuolMdwsPond	12.2	prim	17	1	0	0	5	4.7	0	12	8	0	0	32.88361702	45.72	0.466	2.1325	prim_12.2
12A.TuolMdwsPond	12.2	prim	18	1	0	0	5.6	7.8	0	15	10	0	0	34.59136364	33.933	0.432	2.0475	prim_12.2
12A.TuolMdwsPond	12.2	prim	19	1	0	0	4.4	4.9	0	9	12	0	0	23.82081633	36.452	0.556	1.644	prim_12.2
8.OstranderLk	8	prim	1	1	0	0	4.6	8.1	0	47	12	0.6	1	58.19625	37.171	0.423	2.665	prim_8
8.OstranderLk	8	prim	2	1	1	0	4.3	7	0	38	14	0.6	1	26.318	39.818	0.416	2.3545	prim_8
8.OstranderLk	8	prim	4	1	0	0	4	6.1	0.7	51	12	0.6	1	33.63548387	34.515	0.55	2.1455	prim_8
8.OstranderLk	8	prim	6	1	0	0	4.3	7	0	20	10	0.7	1	27.94153846	28.44	0.564	2.3085	prim_8
8.OstranderLk	8	prim	7	1	0	0	3.4	5.3	0	29	12	0.7	1	28.2072093	33.65	0.673	1.831	prim_8
8.OstranderLk	8	prim	8	1	0	0	3.4	5.9	0	22	14	0.7	1	34.83	43.37	0.456	2.1055	prim_8
8.OstranderLk	8	prim	9	1	1	0	4.3	7.9	0	43	12	0.6	1	31.26933333	38.653	0.593	2.0175	prim_8
8.OstranderLk	8	prim	10	1	0	0	4.3	6.8	0	39	14	0.8	1	25.7884	26.847	0.561	2.089	prim_8
8.OstranderLk	8	prim	11	1	0	0	4	6.9	1.1	33	12	0.4	1	24.785	37.929	0.5	2.49	prim_8
8.OstranderLk	8	prim	12	1	1	0	4.5	6.8	0.8	27	12	0	0	28.43843137	43.008	0.492	2.8725	prim_8
8.OstranderLk	8	prim	15	1	1	0	3.4	5.8	0	36	12	0.7	1	28.40152174	39.877	0.516	2.7265	prim_8
9.GaylorLk	9	prim	1	1	0	0	4.3	6	0	16	8	0.6	1	31.59875	22.304	0.633	1.863	prim_9
9.GaylorLk	9	prim	2	1	0	0	4.6	8.7	0.5	16	10	0.6	1	26.625	27.392	0.572	1.8885	prim_9
9.GaylorLk	9	prim	3	1	0	0	4.8	6.9	0	26	10	0.6	1	33.4055	27.465	0.557	2.191	prim_9
9.GaylorLk	9	prim	4	1	0	0	5.1	8.4	0	35	8	0.5	1	32.9737931	30.357	0.652	1.892	prim_9
9.GaylorLk	9	prim	5	1	0	0	4.6	7.7	0	27	8	0.6	1	30.28033333	31.084	0.591	1.949	prim_9
9.GaylorLk	9	prim	6	1	0	0	4.6	7.9	0	22	10	0.6	1	30.12368421	25.164	0.569	2.4925	prim_9
9.GaylorLk	9	prim	7	1	0	0	4	8.4	0	18	10	0.8	1	33.19266667	21.443	0.677	1.951	prim_9
9.GaylorLk	9	prim	8	1	0	0	4.6	12	0	22	12	0.8	1	32.74083333	29.13	0.578	2.3415	prim_9
9.GaylorLk	9	prim	9	1	0	1	5	6.7	0.7	20	10	0	0	26.3404	27.399	0.541	2.3885	prim_9
9.GaylorLk	9	prim	10	1	0	0	4.4	6.1	0.8	21	10	0.7	1	38.265	18.432	0.568	2.3345	prim_9
9.GaylorLk	9	prim	11	1	0	0	4.4	6.6	0	28	12	1.2	1	38.37558824	39.053	0.53	2.956	prim_9
9.GaylorLk	9	prim	12	1	0	0	3.5	6.4	0.5	13	10	0	0	28.0125	21.076	0.635	2.2025	prim_9
9.GaylorLk	9	prim	13	1	0	0	5.8	9.1	0	25	10	0	0	30.0221875	37.34	0.45	2.493	prim_9
9.GaylorLk	9	prim	14	1	0	0	45	7.4	0	18	10	0	0	32.26888889	31.829	0.541	2.1585	prim_9
9.GaylorLk	9	prim	16	1	0	0	4.6	7.7	0	21	10	0.5	1	32.33157895	25.071	0.607	2.0925	prim_9
9.GaylorLk	9	prim	17	1	0	0	4.7	6.9	0	28	12	0	0	31.28163265	44.3	0.492	2.8115	prim_9
9.GaylorLk	9	prim	18	1	0	0	5.4	9.6	0	19	10	0.7	1	38.65875	31.753	0.579	2.5345	prim_9
9.GaylorLk	9	prim	19	1	0	0	5.6	6.5	0	22	10	0.6	1	26.00264706	30.564	0.587	1.8465	prim_9
16.HelenLkINF	16	tilingii	1	1	0	1	11.7	9.7	1.2	133	14	1.3	1	24.13905882	49.482	0.527	1.695	tilingii_16
16.HelenLkINF	16	tilingii	2	1	0	0	13.1	12.2	0.6	75	13	1.2	1	23.69808511	40.113	0.434	1.5615	tilingii_16
16.HelenLkINF	16	tilingii	3	1	0	0	12.8	10.5	1.1	60	12	1.1	1	26.67595745	44.835	0.391	2.092	tilingii_16
16.HelenLkINF	16	tilingii	4	1	0	0	11.4	9.1	0.8	48	10	0.9	1	32.98745098	42.854	0.573	1.781	tilingii_16
16.HelenLkINF	16	tilingii	5	1	0	0	11.7	8.6	0	71	12	1.3	1	23.9497561	32.505	0.584	1.478	tilingii_16
16.HelenLkINF	16	tilingii	6	1	1	0	9.7	8.7	0.5	33	10	1.6	1	51.91904762	37.267	0.492	1.9485	tilingii_16
16.HelenLkINF	16	tilingii	7	1	0	1	10.1	6.3	1.6	63	12	1.1	1	29.8474	42.149	0.522	1.9505	tilingii_16
16.HelenLkINF	16	tilingii	8	1	0	3	10.1	7.6	1.4	80	12	1.4	1	38.18670588	64.162	0.496	1.201	tilingii_16
16.HelenLkINF	16	tilingii	9	1	2	0	10.7	6.2	1.3	58	10	1.3	1	30.258	51.275	0.47	1.59	tilingii_16
